# Supplementary material for: Prevalence and diversity of enteric pathogens among cholera treatment centre patients with acute diarrhea in Uvira, Democratic Republic of Congo
Source: BMC Infect Dis. 2020 Oct 9;20:741. doi: 10.1186/s12879-020-05454-0 (PMC7547509; doi:10.1186/s12879-020-05454-0)
Supplement: Supplementary file 1 — Additional file 1. [file 12879_2020_5454_MOESM1_ESM.xlsx]

## Sheet: dataset_supporting
IDCTC	Year	AgeGroup	Confirmation	Antibio	AntibioDur	Adenovirus 40/41	Norovirus GI/GII	Rotavirus A	C. difficile toxin A/B	Campylobacter	E. coli O157	ETEC LT/ST	Salmonella	STEC stx1/stx2	Shigella	Vibrio cholerae	Yersinia enterocolitica	Cryptosporidium	Entamoeba histolytica	Giardia	Sum of Pathogens	Sum of Pathogens No Chol
200	2018	D	P	0	0	NEG	NEG	NEG	NEG	NEG	NEG	POS	NEG	NEG	POS	NEG	NEG	NEG	NEG	POS	3	3
201	2018	B	P	0	0	NEG	NEG	NEG	NEG	NEG	NEG	POS	NEG	NEG	POS	NEG	NEG	NEG	NEG	POS	3	3
202	2018	C	P	0	0	NEG	NEG	NEG	NEG	NEG	NEG	POS	NEG	NEG	POS	NEG	NEG	NEG	NEG	POS	3	3
203	2018	B	P	0	0	NEG	NEG	NEG	NEG	NEG	NEG	POS	NEG	NEG	POS	NEG	NEG	NEG	NEG	POS	3	3
204	2018	D	P	0	0	NEG	NEG	NEG	NEG	NEG	NEG	POS	NEG	NEG	POS	POS	NEG	NEG	NEG	POS	4	3
205	2018	C	P	0	0	NEG	NEG	NEG	NEG	NEG	NEG	POS	NEG	NEG	NEG	POS	NEG	NEG	NEG	NEG	2	1
206	2018	B	P	0	0	NEG	NEG	NEG	NEG	NEG	NEG	NEG	NEG	NEG	NEG	POS	NEG	NEG	NEG	NEG	1	0
207	2018	B	N	0	0	NEG	NEG	NEG	NEG	NEG	NEG	POS	NEG	NEG	POS	NEG	NEG	NEG	NEG	POS	3	3
208	2018	D	P	0	0	NEG	NEG	NEG	NEG	NEG	NEG	NEG	NEG	NEG	NEG	POS	NEG	NEG	NEG	NEG	1	0
209	2018	C	N	0	0	NEG	NEG	NEG	NEG	NEG	NEG	NEG	NEG	NEG	NEG	NEG	NEG	NEG	NEG	NEG	0	0
210	2018	C	N	0	0	NEG	NEG	NEG	NEG	POS	NEG	POS	NEG	NEG	NEG	NEG	NEG	NEG	NEG	NEG	2	2
211	2018	B	N	0	0	NEG	NEG	NEG	NEG	NEG	NEG	POS	NEG	NEG	NEG	NEG	NEG	POS	NEG	NEG	2	2
212	2018	D	P	0	0	NEG	NEG	NEG	NEG	NEG	NEG	NEG	NEG	NEG	NEG	POS	NEG	NEG	NEG	NEG	1	0
213	2018	D	N	0	0	NEG	NEG	NEG	NEG	NEG	NEG	NEG	NEG	NEG	NEG	NEG	NEG	NEG	NEG	NEG	0	0
214	2018	D	P	0	0	NEG	NEG	NEG	NEG	NEG	NEG	NEG	NEG	NEG	NEG	POS	NEG	NEG	NEG	POS	2	1
215	2018	C	P	0	0	NEG	NEG	NEG	NEG	POS	NEG	NEG	NEG	NEG	NEG	POS	NEG	NEG	NEG	NEG	2	1
216	2018	D	P	0	0	NEG	NEG	NEG	NEG	NEG	NEG	NEG	NEG	NEG	NEG	POS	NEG	NEG	NEG	NEG	1	0
217	2018	D	P	0	0	NEG	NEG	NEG	NEG	NEG	NEG	NEG	NEG	NEG	NEG	NEG	NEG	NEG	NEG	NEG	0	0
219	2018	D	P	0	0	NEG	NEG	NEG	NEG	NEG	NEG	NEG	POS	NEG	NEG	POS	NEG	POS	NEG	NEG	3	2
220	2018	D	N	0	0	NEG	NEG	NEG	NEG	NEG	NEG	NEG	NEG	NEG	NEG	NEG	NEG	NEG	NEG	NEG	0	0
221	2018	C	N	0	0	NEG	NEG	NEG	NEG	POS	NEG	POS	NEG	NEG	NEG	NEG	NEG	NEG	NEG	NEG	2	2
222	2018	D	P	0	0	NEG	NEG	NEG	NEG	NEG	NEG	POS	NEG	NEG	NEG	POS	NEG	NEG	NEG	POS	3	2
223	2018	C	N	0	0	NEG	NEG	NEG	NEG	NEG	NEG	NEG	NEG	NEG	NEG	NEG	NEG	NEG	NEG	NEG	0	0
224	2018	D	P	0	0	NEG	NEG	NEG	NEG	NEG	NEG	NEG	NEG	NEG	NEG	POS	NEG	NEG	NEG	NEG	1	0
225	2018	D	P	0	0	NEG	NEG	NEG	NEG	NEG	NEG	NEG	NEG	NEG	NEG	POS	NEG	NEG	NEG	NEG	1	0
226	2018	D	P	0	0	NEG	NEG	NEG	NEG	NEG	NEG	NEG	NEG	NEG	NEG	POS	NEG	POS	NEG	NEG	2	1
227	2018	C	N	0	0	NEG	NEG	NEG	NEG	NEG	POS	POS	NEG	NEG	NEG	NEG	NEG	NEG	NEG	POS	3	3
228	2018	D	N	0	0	NEG	NEG	NEG	NEG	NEG	NEG	NEG	NEG	NEG	NEG	NEG	NEG	NEG	NEG	NEG	0	0
229	2018	D	N	0	0	NEG	NEG	NEG	NEG	NEG	NEG	NEG	NEG	NEG	NEG	NEG	NEG	NEG	NEG	NEG	0	0
230	2018	D	N	0	0	NEG	NEG	NEG	NEG	NEG	NEG	POS	NEG	NEG	NEG	NEG	NEG	POS	NEG	NEG	2	2
231	2018	D	P	0	0	NEG	NEG	NEG	NEG	NEG	NEG	NEG	NEG	NEG	POS	POS	NEG	NEG	NEG	NEG	2	1
232	2018	D	P	0	0	NEG	NEG	NEG	NEG	NEG	NEG	NEG	NEG	NEG	NEG	POS	NEG	NEG	NEG	NEG	1	0
233	2018	D	P	0	0	NEG	NEG	NEG	NEG	NEG	NEG	NEG	NEG	NEG	POS	POS	NEG	POS	NEG	NEG	3	2
234	2018	D	P	0	0	NEG	NEG	NEG	NEG	NEG	NEG	NEG	NEG	NEG	NEG	POS	NEG	POS	NEG	NEG	2	1
236	2018	D	N	0	0	NEG	NEG	NEG	NEG	NEG	NEG	NEG	NEG	NEG	NEG	POS	NEG	NEG	NEG	NEG	1	0
238	2018	D	P	0	0	NEG	NEG	NEG	NEG	POS	NEG	NEG	NEG	NEG	NEG	POS	NEG	NEG	NEG	NEG	2	1
239	2018	D	P	0	0	NEG	NEG	NEG	NEG	NEG	NEG	POS	NEG	NEG	NEG	POS	NEG	NEG	NEG	NEG	2	1
240	2018	C	N	0	0	NEG	NEG	NEG	NEG	NEG	NEG	POS	NEG	NEG	NEG	POS	NEG	NEG	NEG	NEG	2	1
241	2018	D	P	0	0	NEG	NEG	NEG	NEG	NEG	NEG	NEG	NEG	NEG	NEG	POS	NEG	POS	NEG	NEG	2	1
242	2018	C	N	0	0	NEG	NEG	NEG	NEG	NEG	NEG	NEG	NEG	NEG	NEG	POS	NEG	NEG	NEG	NEG	1	0
243	2018	C	N	0	0	NEG	NEG	NEG	NEG	NEG	NEG	POS	NEG	NEG	NEG	POS	NEG	NEG	NEG	NEG	2	1
244	2018	D	N	0	0	NEG	NEG	NEG	NEG	NEG	NEG	POS	NEG	NEG	NEG	NEG	NEG	NEG	NEG	NEG	1	1
245	2018	D	N	0	0	NEG	NEG	NEG	NEG	NEG	NEG	NEG	NEG	NEG	POS	POS	NEG	POS	NEG	NEG	3	2
246	2018	D	P	0	0	NEG	NEG	NEG	NEG	NEG	NEG	NEG	NEG	NEG	NEG	POS	NEG	NEG	NEG	NEG	1	0
247	2018	D	N	0	0	NEG	NEG	NEG	NEG	NEG	NEG	NEG	NEG	NEG	NEG	POS	NEG	NEG	NEG	NEG	1	0
248	2018	D	P	0	0	NEG	NEG	NEG	NEG	NEG	POS	NEG	NEG	NEG	NEG	POS	NEG	NEG	NEG	NEG	2	1
249	2018	D	P	0	0	NEG	NEG	NEG	NEG	NEG	NEG	POS	NEG	NEG	NEG	POS	NEG	NEG	NEG	NEG	2	1
250	2018	D	P	0	0	NEG	NEG	NEG	NEG	NEG	NEG	POS	NEG	NEG	NEG	POS	NEG	NEG	NEG	NEG	2	1
251	2018	D	P	0	0	NEG	NEG	NEG	NEG	NEG	NEG	NEG	NEG	NEG	NEG	POS	NEG	NEG	NEG	NEG	1	0
252	2018	C	N	0	0	NEG	NEG	NEG	NEG	POS	NEG	NEG	NEG	NEG	NEG	POS	NEG	NEG	NEG	NEG	2	1
254	2018	D	N	0	0	NEG	NEG	NEG	NEG	NEG	NEG	NEG	NEG	NEG	NEG	POS	NEG	NEG	NEG	NEG	1	0
255	2018	D	N	0	0	NEG	NEG	NEG	POS	NEG	NEG	POS	NEG	NEG	NEG	NEG	NEG	NEG	NEG	NEG	2	2
256	2018	D	P	0	0	NEG	NEG	NEG	NEG	NEG	NEG	NEG	NEG	NEG	NEG	POS	NEG	POS	NEG	NEG	2	1
257	2018	B	P	0	0	NEG	NEG	NEG	NEG	NEG	NEG	NEG	NEG	NEG	NEG	POS	NEG	NEG	NEG	NEG	1	0
258	2018	D	P	0	0	NEG	NEG	NEG	NEG	NEG	NEG	NEG	NEG	NEG	NEG	POS	NEG	NEG	NEG	NEG	1	0
259	2018	D	P	0	0	NEG	NEG	NEG	NEG	NEG	NEG	NEG	NEG	NEG	NEG	POS	NEG	NEG	NEG	NEG	1	0
260	2018	D	N	0	0	NEG	NEG	NEG	NEG	NEG	NEG	NEG	NEG	NEG	NEG	NEG	NEG	NEG	NEG	NEG	0	0
261	2018	D	N	0	0	NEG	NEG	NEG	NEG	NEG	NEG	NEG	NEG	NEG	NEG	NEG	NEG	POS	NEG	NEG	1	1
262	2018	D	P	0	0	NEG	NEG	NEG	POS	POS	NEG	NEG	NEG	NEG	POS	POS	NEG	POS	NEG	NEG	5	4
264	2018	D	P	0	0	NEG	NEG	NEG	NEG	POS	NEG	NEG	NEG	NEG	POS	POS	NEG	NEG	NEG	NEG	3	2
265	2018	D	P	0	0	NEG	NEG	NEG	NEG	POS	NEG	NEG	NEG	NEG	POS	POS	NEG	POS	NEG	NEG	4	3
268	2018	D	N	0	0	NEG	NEG	NEG	NEG	NEG	NEG	NEG	NEG	NEG	NEG	NEG	NEG	NEG	NEG	POS	1	1
269	2018	D	N	0	0	NEG	NEG	NEG	NEG	NEG	NEG	NEG	NEG	NEG	NEG	NEG	NEG	NEG	NEG	NEG	0	0
270	2018	D	N	0	0	NEG	NEG	NEG	NEG	NEG	NEG	POS	NEG	NEG	NEG	NEG	NEG	NEG	NEG	NEG	1	1
271	2018	D	P	0	0	NEG	NEG	NEG	NEG	NEG	NEG	POS	NEG	NEG	NEG	POS	NEG	NEG	NEG	NEG	2	1
272	2018	D	P	0	0	NEG	NEG	NEG	NEG	NEG	NEG	NEG	NEG	NEG	NEG	POS	NEG	NEG	NEG	NEG	1	0
273	2018	D	P	0	0	NEG	NEG	NEG	NEG	NEG	NEG	POS	NEG	NEG	NEG	POS	NEG	NEG	NEG	NEG	2	1
274	2018	C	N	0	0	NEG	NEG	NEG	NEG	NEG	NEG	NEG	NEG	NEG	NEG	NEG	NEG	NEG	NEG	NEG	0	0
275	2018	D	N	0	0	NEG	NEG	NEG	NEG	NEG	NEG	NEG	NEG	NEG	NEG	NEG	NEG	NEG	NEG	NEG	0	0
276	2018	D	N	0	0	NEG	NEG	NEG	NEG	NEG	NEG	NEG	NEG	NEG	NEG	NEG	NEG	NEG	NEG	NEG	0	0
277	2018	D	N	0	0	NEG	NEG	NEG	NEG	NEG	NEG	POS	NEG	NEG	NEG	NEG	NEG	NEG	NEG	NEG	1	1
279	2018	D	N	0	0	NEG	NEG	NEG	NEG	NEG	NEG	NEG	NEG	NEG	NEG	NEG	NEG	NEG	NEG	NEG	0	0
280	2018	D	P	0	0	NEG	NEG	NEG	NEG	NEG	NEG	NEG	NEG	NEG	NEG	NEG	NEG	NEG	NEG	NEG	0	0
281	2018	D	N	0	0	NEG	NEG	NEG	NEG	NEG	NEG	NEG	NEG	NEG	NEG	NEG	NEG	NEG	NEG	NEG	0	0
282	2018	D	P	0	0	NEG	NEG	NEG	NEG	NEG	NEG	NEG	NEG	NEG	NEG	NEG	NEG	NEG	NEG	NEG	0	0
283	2018	C	N	0	0	No Call	No Call	No Call	No Call	No Call	No Call	No Call	No Call	No Call	No Call	No Call	No Call	No Call	No Call	No Call	0	0
284	2018	C	P	0	0	No Call	No Call	No Call	No Call	No Call	No Call	No Call	No Call	No Call	No Call	No Call	No Call	No Call	No Call	No Call	0	0
285	2018	B	P	0	0	NEG	NEG	NEG	NEG	NEG	NEG	POS	NEG	NEG	NEG	NEG	NEG	NEG	NEG	NEG	1	1
286	2018	D	N	0	0	NEG	NEG	NEG	NEG	NEG	NEG	NEG	NEG	NEG	NEG	NEG	NEG	NEG	NEG	NEG	0	0
287	2018	D	P	0	0	NEG	NEG	NEG	NEG	NEG	NEG	NEG	NEG	NEG	NEG	POS	NEG	NEG	NEG	NEG	1	0
289	2018	D	P	0	0	NEG	NEG	NEG	NEG	POS	NEG	POS	NEG	NEG	POS	NEG	NEG	NEG	NEG	NEG	3	3
291	2018	C	N	0	0	No Call	No Call	No Call	No Call	No Call	No Call	No Call	No Call	No Call	No Call	No Call	No Call	No Call	No Call	No Call	0	0
292	2018	D	P	0	0	NEG	NEG	NEG	NEG	NEG	NEG	NEG	NEG	NEG	NEG	POS	NEG	NEG	NEG	NEG	1	0
293	2018	D	P	0	0	NEG	NEG	NEG	NEG	NEG	NEG	NEG	NEG	NEG	NEG	POS	NEG	NEG	NEG	NEG	1	0
295	2018	D	N	0	0	NEG	NEG	NEG	NEG	NEG	NEG	POS	NEG	NEG	NEG	NEG	NEG	NEG	NEG	NEG	1	1
296	2018	D	N			NEG	NEG	NEG	NEG	NEG	NEG	POS	NEG	NEG	NEG	NEG	NEG	NEG	NEG	NEG	1	1
297	2018	D	P			NEG	NEG	NEG	NEG	NEG	NEG	NEG	NEG	NEG	NEG	POS	NEG	NEG	NEG	NEG	1	0
298	2018	C	N			NEG	NEG	NEG	NEG	NEG	NEG	POS	POS	NEG	NEG	NEG	NEG	POS	NEG	POS	4	4
299	2018	D	N			NEG	NEG	NEG	NEG	NEG	NEG	NEG	NEG	NEG	NEG	NEG	NEG	NEG	NEG	NEG	0	0
301	2018	C	N			NEG	NEG	NEG	NEG	POS	POS	NEG	NEG	NEG	NEG	POS	NEG	POS	NEG	NEG	4	3
302	2018	D	N			NEG	NEG	NEG	NEG	NEG	NEG	POS	NEG	NEG	NEG	NEG	NEG	NEG	NEG	NEG	1	1
304	2018	C	N			NEG	NEG	NEG	NEG	NEG	NEG	POS	NEG	NEG	POS	NEG	NEG	POS	NEG	NEG	3	3
305	2018	C	N			NEG	NEG	NEG	NEG	NEG	NEG	POS	NEG	NEG	NEG	NEG	NEG	NEG	NEG	NEG	1	1
307	2018	C	N			NEG	NEG	NEG	NEG	NEG	NEG	POS	NEG	NEG	NEG	NEG	NEG	NEG	NEG	NEG	1	1
308	2018	C	P			NEG	NEG	NEG	POS	NEG	NEG	NEG	NEG	NEG	NEG	POS	NEG	NEG	NEG	NEG	2	1
309	2018	C	N			NEG	NEG	NEG	NEG	POS	NEG	NEG	NEG	NEG	NEG	NEG	NEG	NEG	NEG	NEG	1	1
310	2018	D	N			NEG	NEG	NEG	NEG	POS	NEG	POS	NEG	NEG	NEG	NEG	NEG	NEG	NEG	NEG	2	2
313	2018	D	N			No Call	No Call	No Call	No Call	No Call	No Call	No Call	No Call	No Call	No Call	No Call	No Call	No Call	No Call	No Call	0	0
314	2018	D	N			NEG	NEG	NEG	NEG	NEG	NEG	NEG	NEG	NEG	POS	NEG	NEG	NEG	NEG	NEG	1	1
911	2017	C	N	0	0	NEG	NEG	NEG	NEG	NEG	POS	NEG	NEG	NEG	NEG	NEG	NEG	NEG	NEG	POS	2	2
912	2017	D	N	1	8	NEG	NEG	NEG	NEG	POS	NEG	POS	NEG	NEG	NEG	NEG	NEG	NEG	NEG	NEG	2	2
913	2017	C	P	1	6	NEG	NEG	NEG	NEG	NEG	NEG	POS	NEG	NEG	POS	POS	NEG	POS	NEG	NEG	4	3
914	2017	D	N	0	0	NEG	NEG	NEG	NEG	NEG	NEG	POS	NEG	NEG	POS	NEG	NEG	NEG	NEG	POS	3	3
915	2017	C	N	0	0	NEG	NEG	NEG	NEG	POS	NEG	NEG	NEG	NEG	POS	NEG	NEG	POS	NEG	NEG	3	3
916	2017	C	N	1	10	NEG	NEG	NEG	NEG	NEG	NEG	NEG	NEG	NEG	NEG	NEG	NEG	NEG	NEG	POS	1	1
918	2017	D	N	0	0	NEG	NEG	NEG	NEG	NEG	NEG	POS	NEG	NEG	NEG	NEG	NEG	POS	NEG	NEG	2	2
919	2017	D	P	1	1	NEG	NEG	NEG	NEG	NEG	NEG	NEG	NEG	NEG	POS	POS	NEG	POS	NEG	NEG	3	2
920	2017	C	N	0	0	NEG	NEG	NEG	NEG	NEG	NEG	NEG	NEG	NEG	NEG	NEG	NEG	NEG	NEG	POS	1	1
921	2017	C	P	0	0	NEG	NEG	NEG	NEG	NEG	NEG	NEG	NEG	NEG	NEG	NEG	NEG	POS	NEG	POS	2	2
922	2017	C	N	1	9	NEG	NEG	NEG	NEG	POS	NEG	POS	NEG	NEG	NEG	NEG	NEG	NEG	NEG	NEG	2	2
923	2017	D	N	0	0	NEG	NEG	NEG	NEG	NEG	NEG	NEG	NEG	NEG	NEG	NEG	NEG	POS	NEG	NEG	1	1
924	2017	B	P	0	0	NEG	NEG	NEG	NEG	POS	NEG	NEG	NEG	NEG	POS	NEG	NEG	POS	NEG	NEG	3	3
925	2017	D	N	1	4	NEG	NEG	NEG	NEG	NEG	NEG	POS	NEG	NEG	NEG	NEG	NEG	NEG	NEG	NEG	1	1
927	2017	D	N	0	0	NEG	NEG	NEG	NEG	NEG	NEG	NEG	NEG	NEG	NEG	NEG	NEG	NEG	NEG	NEG	0	0
928	2017	D	N	0	0	NEG	NEG	NEG	NEG	NEG	NEG	NEG	NEG	NEG	NEG	NEG	NEG	NEG	NEG	NEG	0	0
929	2017	D	N	0	0	NEG	NEG	NEG	POS	NEG	NEG	NEG	NEG	NEG	NEG	NEG	NEG	NEG	NEG	NEG	1	1
930	2017	C	P	0	0	POS	NEG	NEG	NEG	POS	NEG	NEG	NEG	NEG	POS	POS	NEG	NEG	NEG	POS	5	4
931	2017	B	P	0	0	NEG	NEG	NEG	NEG	NEG	NEG	NEG	NEG	NEG	NEG	POS	NEG	NEG	NEG	NEG	1	0
932	2017	B	P	0	0	NEG	NEG	NEG	NEG	NEG	NEG	NEG	NEG	NEG	NEG	POS	NEG	NEG	NEG	POS	2	1
936	2017	D	N	1	4	NEG	NEG	NEG	NEG	NEG	NEG	NEG	NEG	NEG	NEG	NEG	NEG	POS	NEG	NEG	1	1
937	2017	D	N	1	4	NEG	NEG	NEG	NEG	NEG	NEG	NEG	NEG	NEG	NEG	NEG	NEG	NEG	NEG	NEG	0	0
938	2017	D	N	1	3	NEG	NEG	NEG	NEG	POS	NEG	NEG	NEG	NEG	NEG	NEG	NEG	NEG	NEG	NEG	1	1
939	2017	D	P	1	3	NEG	NEG	NEG	NEG	POS	NEG	NEG	NEG	NEG	NEG	POS	NEG	NEG	NEG	NEG	2	1
940	2017	D	N	1	2	NEG	NEG	NEG	NEG	NEG	NEG	NEG	NEG	NEG	NEG	NEG	NEG	NEG	NEG	NEG	0	0
941	2017	C	P	1	2	NEG	NEG	NEG	NEG	NEG	NEG	NEG	NEG	NEG	NEG	POS	NEG	POS	NEG	POS	3	2
942	2017	D	N	0	0	NEG	NEG	NEG	NEG	NEG	NEG	NEG	NEG	NEG	NEG	POS	NEG	POS	NEG	NEG	2	1
943	2017	D	P	0	0	NEG	NEG	NEG	NEG	POS	NEG	NEG	NEG	NEG	NEG	POS	NEG	NEG	NEG	NEG	2	1
944	2017	B	N	0	0	NEG	NEG	NEG	NEG	NEG	NEG	POS	NEG	NEG	NEG	NEG	NEG	NEG	NEG	NEG	1	1
945	2017	D	P	0	0	NEG	NEG	NEG	NEG	NEG	NEG	NEG	NEG	NEG	NEG	POS	NEG	NEG	NEG	NEG	1	0
946	2017	C	N	0	0	NEG	NEG	NEG	NEG	NEG	NEG	NEG	NEG	NEG	NEG	NEG	NEG	NEG	NEG	NEG	0	0
947	2017	D	N	0	0	POS	NEG	NEG	NEG	NEG	NEG	POS	NEG	NEG	POS	NEG	NEG	NEG	NEG	NEG	3	3
948	2017	C	P	0	0	NEG	NEG	NEG	NEG	NEG	NEG	NEG	NEG	NEG	NEG	POS	NEG	NEG	NEG	NEG	1	0
949	2017	D	N	1	8	NEG	NEG	NEG	NEG	NEG	NEG	NEG	NEG	NEG	NEG	NEG	NEG	POS	NEG	NEG	1	1
950	2017	D	N	1	7	NEG	NEG	NEG	NEG	NEG	NEG	NEG	NEG	NEG	NEG	NEG	NEG	NEG	NEG	NEG	0	0
951	2017	D	N	1	7	NEG	NEG	NEG	NEG	POS	NEG	NEG	NEG	NEG	NEG	NEG	NEG	NEG	NEG	NEG	1	1
952	2017	B	P	0	0	POS	NEG	NEG	NEG	NEG	NEG	POS	NEG	NEG	NEG	POS	NEG	NEG	NEG	POS	4	3
957	2017	D	P	0	0	NEG	NEG	NEG	NEG	NEG	NEG	NEG	NEG	NEG	NEG	POS	NEG	NEG	NEG	NEG	1	0
958	2017	D	P	0	0	NEG	NEG	NEG	NEG	NEG	NEG	NEG	POS	NEG	NEG	POS	NEG	POS	NEG	NEG	3	2
959	2017	B	N	0	0	NEG	NEG	NEG	NEG	NEG	NEG	POS	NEG	NEG	NEG	NEG	NEG	NEG	NEG	NEG	1	1
960	2017	D	N	1	8	NEG	NEG	NEG	NEG	NEG	NEG	NEG	NEG	NEG	NEG	POS	NEG	POS	NEG	NEG	2	1
965	2017	D	P	1	8	NEG	NEG	NEG	NEG	NEG	NEG	NEG	NEG	NEG	NEG	POS	NEG	POS	NEG	NEG	2	1
966	2017	D	N	1	8	NEG	NEG	NEG	NEG	NEG	NEG	NEG	NEG	NEG	NEG	NEG	NEG	POS	NEG	NEG	1	1
968	2017	B	N	0	0	NEG	NEG	NEG	NEG	NEG	NEG	NEG	NEG	NEG	NEG	NEG	NEG	POS	NEG	NEG	1	1
969	2017	D	P	1	6	NEG	NEG	NEG	NEG	NEG	NEG	NEG	NEG	NEG	NEG	POS	NEG	NEG	NEG	NEG	1	0
970	2017	C	P	1	5	NEG	NEG	NEG	NEG	NEG	NEG	NEG	NEG	NEG	NEG	POS	NEG	POS	NEG	NEG	2	1
971	2017	C	P	1	5	NEG	NEG	NEG	NEG	NEG	NEG	NEG	NEG	NEG	NEG	POS	NEG	NEG	NEG	NEG	1	0
972	2017	C	P	0	0	NEG	NEG	NEG	NEG	POS	NEG	NEG	NEG	NEG	NEG	POS	NEG	POS	NEG	NEG	3	2
973	2017	D	P	0	0	NEG	NEG	NEG	NEG	NEG	NEG	NEG	NEG	NEG	NEG	POS	NEG	POS	NEG	NEG	2	1
974	2017	C	P	0	0	NEG	NEG	NEG	NEG	NEG	NEG	NEG	NEG	NEG	NEG	POS	NEG	POS	NEG	POS	3	2
975	2017	C	N	0	0	NEG	NEG	NEG	NEG	NEG	NEG	POS	NEG	NEG	POS	NEG	NEG	POS	NEG	NEG	3	3
977	2017	C	N	0	0	NEG	NEG	NEG	NEG	NEG	NEG	NEG	NEG	NEG	NEG	NEG	NEG	POS	NEG	NEG	1	1
978	2017	C	N	0	0	NEG	NEG	NEG	NEG	NEG	NEG	NEG	NEG	NEG	NEG	NEG	NEG	POS	NEG	NEG	1	1
979	2017	C	N	0	0	NEG	NEG	NEG	NEG	POS	NEG	NEG	NEG	NEG	NEG	POS	NEG	POS	NEG	POS	4	3
982	2017	B	P	0	0	NEG	NEG	NEG	NEG	POS	NEG	POS	NEG	NEG	NEG	NEG	NEG	NEG	NEG	NEG	2	2
988	2017	D	N	0	0	NEG	NEG	NEG	NEG	NEG	NEG	NEG	NEG	NEG	NEG	NEG	NEG	NEG	NEG	NEG	0	0
989	2017	D	N	0	0	NEG	NEG	NEG	NEG	NEG	NEG	POS	NEG	NEG	NEG	NEG	NEG	NEG	NEG	NEG	1	1
991	2017	D	N	0	0	NEG	NEG	NEG	NEG	NEG	NEG	NEG	NEG	NEG	NEG	NEG	NEG	POS	NEG	NEG	1	1
994	2017	B	N	0	0	NEG	NEG	NEG	NEG	NEG	NEG	NEG	NEG	NEG	NEG	NEG	NEG	POS	NEG	NEG	1	1
995	2017	C	N	0	0	NEG	NEG	NEG	NEG	NEG	NEG	NEG	NEG	NEG	NEG	NEG	NEG	POS	NEG	NEG	1	1
996	2017	D	P	0	0	NEG	NEG	NEG	NEG	NEG	NEG	NEG	NEG	NEG	POS	POS	NEG	POS	NEG	NEG	3	2
997	2017	D	P	0	0	NEG	NEG	NEG	NEG	NEG	NEG	NEG	NEG	NEG	NEG	POS	NEG	POS	NEG	NEG	2	1
998	2017	D	N	0	0	NEG	NEG	NEG	NEG	NEG	NEG	NEG	NEG	NEG	NEG	NEG	NEG	POS	NEG	NEG	1	1
999	2017	D	P	0	0	NEG	NEG	NEG	NEG	NEG	NEG	NEG	NEG	NEG	NEG	POS	NEG	POS	NEG	NEG	2	1
1000	2017	B	N	0	0	NEG	NEG	NEG	NEG	POS	NEG	NEG	NEG	NEG	NEG	NEG	NEG	POS	NEG	POS	3	3
1001	2017	B	N	0	0	NEG	NEG	NEG	NEG	NEG	NEG	NEG	NEG	NEG	NEG	NEG	NEG	POS	NEG	NEG	1	1
1002	2017	D	N	0	0	NEG	NEG	NEG	NEG	NEG	NEG	POS	NEG	NEG	NEG	NEG	NEG	POS	NEG	NEG	2	2
1003	2017	D	P	0	0	NEG	NEG	NEG	NEG	NEG	POS	NEG	NEG	NEG	NEG	POS	NEG	POS	NEG	NEG	3	2
1004	2017	B	N	0	0	NEG	NEG	NEG	NEG	POS	NEG	POS	NEG	NEG	POS	NEG	NEG	POS	NEG	NEG	4	4
1005	2017	D	N	0	0	NEG	NEG	NEG	NEG	NEG	NEG	POS	NEG	NEG	NEG	NEG	NEG	POS	NEG	NEG	2	2
1008	2017	D	N	0	0	NEG	NEG	NEG	NEG	NEG	NEG	POS	NEG	NEG	NEG	NEG	NEG	POS	NEG	NEG	2	2
1009	2017	D	N	0	0	NEG	NEG	NEG	NEG	NEG	NEG	NEG	NEG	NEG	NEG	NEG	NEG	POS	NEG	NEG	1	1
1011	2017	C	N	0	0	NEG	NEG	NEG	NEG	NEG	NEG	NEG	NEG	NEG	NEG	NEG	NEG	POS	NEG	NEG	1	1
1012	2017	C	N	0	0	NEG	NEG	NEG	NEG	NEG	NEG	NEG	NEG	NEG	NEG	NEG	NEG	POS	NEG	NEG	1	1
1013	2017	D	N	0	0	NEG	NEG	NEG	NEG	POS	NEG	POS	NEG	NEG	NEG	NEG	NEG	POS	NEG	NEG	3	3
1015	2017	B	P	0	0	NEG	NEG	NEG	NEG	NEG	NEG	NEG	NEG	NEG	NEG	NEG	NEG	POS	NEG	NEG	1	1
1016	2017	C	N	0	0	NEG	NEG	NEG	NEG	NEG	NEG	NEG	NEG	NEG	NEG	NEG	NEG	POS	NEG	NEG	1	1
1017	2017	D	P	0	0	NEG	NEG	NEG	NEG	NEG	NEG	NEG	NEG	NEG	NEG	POS	NEG	POS	NEG	NEG	2	1
1023	2017	B	N	0	0	No Call	No Call	No Call	No Call	No Call	No Call	No Call	No Call	No Call	No Call	No Call	No Call	No Call	No Call	No Call	0	0
1024	2017	D	N	0	0	No Call	No Call	No Call	No Call	No Call	No Call	No Call	No Call	No Call	No Call	No Call	No Call	No Call	No Call	No Call	0	0
1026	2017	D	P	0	0	No Call	No Call	No Call	No Call	No Call	No Call	No Call	No Call	No Call	No Call	No Call	No Call	No Call	No Call	No Call	0	0
1027	2017	C	P	0	0	NEG	NEG	NEG	NEG	NEG	NEG	NEG	NEG	NEG	NEG	POS	NEG	POS	NEG	NEG	2	1
1028	2017	D	P	0	0	NEG	NEG	NEG	NEG	NEG	NEG	NEG	NEG	NEG	NEG	POS	NEG	NEG	NEG	NEG	1	0
1029	2017	D	N	0	0	NEG	NEG	NEG	NEG	POS	NEG	NEG	NEG	NEG	NEG	NEG	NEG	POS	NEG	NEG	2	2
1030	2017	D	P	0	0	NEG	NEG	NEG	NEG	NEG	NEG	NEG	NEG	NEG	NEG	POS	NEG	NEG	NEG	NEG	1	0
1031	2017	C	P	0	0	NEG	NEG	NEG	NEG	NEG	NEG	POS	NEG	NEG	NEG	POS	NEG	POS	NEG	NEG	3	2
1032	2017	B	N	0	0	NEG	NEG	NEG	NEG	NEG	NEG	NEG	NEG	NEG	NEG	NEG	NEG	NEG	NEG	NEG	0	0
1033	2017	D	N	0	0	NEG	NEG	NEG	NEG	NEG	NEG	NEG	NEG	NEG	NEG	NEG	NEG	POS	NEG	NEG	1	1
1034	2017	C	P	0	0	NEG	NEG	NEG	NEG	POS	NEG	POS	NEG	NEG	POS	POS	NEG	NEG	NEG	NEG	4	3
1035	2017	D	N	0	0	NEG	NEG	NEG	NEG	NEG	NEG	NEG	NEG	NEG	POS	NEG	NEG	NEG	NEG	NEG	1	1
1036	2017	B	N	0	0	NEG	NEG	NEG	NEG	NEG	NEG	NEG	NEG	NEG	POS	NEG	NEG	NEG	NEG	NEG	1	1
1037	2017	C	N	0	0	NEG	NEG	NEG	NEG	POS	NEG	NEG	NEG	NEG	POS	NEG	NEG	NEG	NEG	NEG	2	2
1038	2017	D	N	0	0	NEG	NEG	NEG	NEG	NEG	NEG	NEG	NEG	NEG	NEG	POS	NEG	NEG	NEG	NEG	1	0
1039	2017	D	N	0	0	NEG	NEG	NEG	NEG	NEG	NEG	NEG	NEG	NEG	NEG	NEG	NEG	NEG	NEG	NEG	0	0
1042	2017	D	P	1	8	NEG	NEG	NEG	NEG	NEG	NEG	NEG	NEG	NEG	NEG	POS	NEG	NEG	NEG	NEG	1	0
1043	2017	D	N	0	0	NEG	NEG	NEG	NEG	POS	NEG	POS	NEG	NEG	NEG	NEG	NEG	NEG	NEG	NEG	2	2
1044	2017	C	N	1	12	NEG	NEG	NEG	NEG	POS	NEG	NEG	NEG	NEG	NEG	NEG	NEG	NEG	NEG	NEG	1	1
1046	2017	C	N	0	0	NEG	NEG	NEG	NEG	NEG	NEG	NEG	NEG	NEG	NEG	NEG	NEG	POS	NEG	NEG	1	1
1048	2017	D	N	0	0	NEG	NEG	NEG	NEG	NEG	NEG	POS	NEG	NEG	NEG	NEG	NEG	POS	NEG	NEG	2	2
1049	2017	D	P	0	0	NEG	NEG	NEG	NEG	NEG	NEG	NEG	NEG	NEG	NEG	NEG	NEG	POS	NEG	NEG	1	1
1050	2017	D	N	0	0	NEG	NEG	NEG	NEG	NEG	NEG	NEG	POS	NEG	NEG	NEG	NEG	POS	NEG	NEG	2	2
1052	2017	D	N	0	0	NEG	NEG	NEG	NEG	NEG	NEG	NEG	NEG	NEG	NEG	NEG	NEG	POS	NEG	NEG	1	1
1053	2017	D	N	0	0	NEG	NEG	NEG	NEG	NEG	NEG	NEG	NEG	NEG	NEG	NEG	NEG	NEG	NEG	NEG	0	0
1054	2017	D	N	0	0	NEG	NEG	NEG	NEG	NEG	NEG	POS	NEG	NEG	NEG	POS	NEG	NEG	NEG	POS	3	2
1055	2017	D	N	0	0	NEG	NEG	NEG	NEG	NEG	NEG	POS	NEG	NEG	NEG	POS	NEG	NEG	NEG	POS	3	2
1056	2017	D	N	0	0	NEG	NEG	NEG	NEG	NEG	NEG	NEG	NEG	NEG	NEG	NEG	NEG	NEG	NEG	NEG	0	0
1058	2017	C	N	0	0	NEG	NEG	NEG	NEG	NEG	NEG	NEG	NEG	NEG	NEG	POS	NEG	POS	NEG	POS	3	2
1059	2017	D	N	1	7	NEG	NEG	NEG	NEG	NEG	NEG	NEG	NEG	NEG	POS	NEG	NEG	NEG	NEG	NEG	1	1
1064	2017	D	N	1	8	NEG	NEG	NEG	NEG	NEG	NEG	NEG	NEG	NEG	NEG	NEG	NEG	NEG	NEG	NEG	0	0
1065	2017	C	N	1	6	NEG	NEG	NEG	NEG	POS	NEG	NEG	NEG	NEG	POS	POS	NEG	NEG	NEG	NEG	3	2
1066	2017	D	P	0	0	NEG	NEG	NEG	NEG	NEG	NEG	NEG	NEG	NEG	POS	POS	NEG	NEG	NEG	NEG	2	1
1067	2017	B	N	0	0	NEG	NEG	NEG	NEG	NEG	NEG	POS	NEG	NEG	NEG	NEG	NEG	POS	NEG	NEG	2	2
1073	2017	D	P	0	0	NEG	NEG	NEG	NEG	NEG	NEG	NEG	NEG	NEG	NEG	POS	NEG	NEG	NEG	NEG	1	0
1075	2017	D	P	0	0	NEG	NEG	NEG	NEG	NEG	NEG	NEG	NEG	NEG	NEG	POS	NEG	NEG	NEG	NEG	1	0
1076	2017	D	P	0	0	NEG	NEG	NEG	NEG	NEG	NEG	NEG	NEG	NEG	NEG	POS	NEG	NEG	NEG	NEG	1	0
1077	2017	D	P	0	0	NEG	NEG	NEG	NEG	NEG	POS	POS	NEG	NEG	POS	POS	NEG	NEG	NEG	NEG	4	3
1078	2017	D	P	0	0	NEG	NEG	NEG	NEG	NEG	NEG	POS	NEG	NEG	NEG	POS	NEG	NEG	NEG	NEG	2	1
1079	2017	D	P	0	0	NEG	NEG	NEG	NEG	NEG	NEG	NEG	NEG	NEG	NEG	POS	NEG	NEG	NEG	NEG	1	0
1080	2017	D	N	1	10	NEG	NEG	NEG	NEG	NEG	NEG	POS	NEG	NEG	NEG	NEG	NEG	NEG	NEG	NEG	1	1
1081	2017	C	N	0	0	NEG	POS	NEG	POS	POS	POS	POS	POS	NEG	POS	NEG	NEG	POS	NEG	NEG	8	8
1082	2017	C	P	0	0	NEG	NEG	NEG	NEG	NEG	NEG	POS	NEG	NEG	NEG	POS	NEG	NEG	NEG	NEG	2	1
1083	2017	C	P	0	0	NEG	NEG	NEG	NEG	NEG	NEG	NEG	NEG	NEG	POS	POS	NEG	NEG	NEG	NEG	2	1
1084	2017	C	N	0	0	NEG	NEG	NEG	NEG	NEG	NEG	NEG	NEG	NEG	NEG	NEG	NEG	NEG	NEG	NEG	0	0
1085	2017	D	N	0	0	NEG	NEG	NEG	NEG	POS	NEG	NEG	NEG	NEG	POS	NEG	NEG	NEG	NEG	NEG	2	2
1086	2017	C	N	0	0	NEG	NEG	NEG	NEG	NEG	NEG	NEG	NEG	NEG	POS	POS	NEG	POS	NEG	NEG	3	2
1087	2017	C	N	0	0	NEG	NEG	NEG	NEG	POS	NEG	NEG	NEG	NEG	POS	NEG	NEG	NEG	NEG	NEG	2	2
1088	2017	D	P	0	0	NEG	NEG	NEG	NEG	NEG	NEG	NEG	NEG	NEG	NEG	POS	NEG	NEG	NEG	NEG	1	0
1089	2017	B	P	0	0	NEG	NEG	NEG	NEG	POS	NEG	NEG	NEG	NEG	NEG	POS	NEG	NEG	NEG	NEG	2	1
1090	2017	C	N	0	0	NEG	NEG	NEG	NEG	NEG	NEG	NEG	NEG	POS	POS	NEG	NEG	NEG	NEG	NEG	2	2
1091	2017	B	N	0	0	NEG	NEG	NEG	NEG	NEG	NEG	NEG	NEG	NEG	NEG	NEG	NEG	NEG	NEG	NEG	0	0
1092	2017	D	N	0	0	NEG	NEG	NEG	NEG	NEG	NEG	POS	NEG	NEG	NEG	NEG	NEG	NEG	NEG	NEG	1	1
1093	2017	C	N	0	0	NEG	NEG	NEG	NEG	POS	NEG	NEG	NEG	NEG	NEG	POS	NEG	NEG	NEG	NEG	2	1
1094	2017	D	P	0	0	NEG	NEG	NEG	NEG	NEG	NEG	NEG	NEG	NEG	NEG	POS	NEG	POS	NEG	NEG	2	1
1095	2017	D	P			NEG	NEG	NEG	NEG	NEG	NEG	NEG	NEG	NEG	NEG	NEG	NEG	NEG	NEG	NEG	0	0
315	2018	D	N	0		NEG	NEG	NEG	NEG	NEG	NEG	POS	NEG	NEG	NEG	NEG	NEG	NEG	NEG	NEG	1	1
316	2018	C	N	0		NEG	NEG	NEG	NEG	NEG	NEG	POS	NEG	NEG	NEG	NEG	NEG	NEG	NEG	NEG	1	1
317	2018	D	N	0		NEG	NEG	NEG	NEG	NEG	NEG	POS	NEG	NEG	NEG	NEG	NEG	NEG	NEG	NEG	1	1
318	2018	B	N	0		NEG	NEG	NEG	NEG	NEG	NEG	POS	NEG	NEG	NEG	NEG	NEG	NEG	NEG	POS	2	2
319	2018	D	N	0		NEG	NEG	NEG	NEG	NEG	NEG	POS	POS	NEG	NEG	NEG	NEG	NEG	NEG	NEG	2	2
320	2018	D	N	0		NEG	NEG	NEG	NEG	NEG	NEG	POS	NEG	POS	NEG	NEG	NEG	NEG	NEG	NEG	2	2
321	2018	C	N	0		NEG	NEG	NEG	NEG	NEG	NEG	NEG	NEG	NEG	NEG	NEG	NEG	NEG	NEG	NEG	0	0
322	2018	D	N	0		NEG	NEG	NEG	NEG	NEG	NEG	POS	NEG	NEG	NEG	NEG	NEG	NEG	NEG	NEG	1	1
323	2018	D	N	0		NEG	NEG	NEG	NEG	NEG	NEG	NEG	NEG	NEG	NEG	NEG	NEG	NEG	NEG	NEG	0	0
324	2018	B	N	0		NEG	NEG	NEG	NEG	POS	NEG	POS	NEG	NEG	NEG	NEG	NEG	NEG	NEG	NEG	2	2
325	2018	D	N	0		NEG	NEG	NEG	NEG	NEG	NEG	POS	NEG	NEG	NEG	NEG	NEG	NEG	NEG	NEG	1	1
326	2018	D	N	0		NEG	NEG	NEG	NEG	NEG	NEG	POS	NEG	NEG	NEG	NEG	NEG	NEG	NEG	NEG	1	1
328	2018	D	N	0		NEG	NEG	NEG	NEG	NEG	NEG	POS	NEG	NEG	NEG	NEG	NEG	NEG	NEG	NEG	1	1
329	2018	D	N	0		NEG	NEG	NEG	NEG	NEG	NEG	POS	NEG	NEG	NEG	NEG	NEG	NEG	NEG	NEG	1	1
330	2018	D	N	0		NEG	NEG	NEG	NEG	NEG	NEG	POS	POS	NEG	NEG	NEG	NEG	NEG	NEG	NEG	2	2
331	2018	D	N	0		NEG	NEG	NEG	NEG	NEG	NEG	POS	NEG	NEG	NEG	NEG	NEG	NEG	NEG	NEG	1	1
332	2018	C	N	0		NEG	NEG	NEG	NEG	NEG	NEG	POS	NEG	NEG	NEG	NEG	NEG	NEG	NEG	NEG	1	1
333	2018	D	N	0		NEG	NEG	NEG	NEG	NEG	NEG	POS	NEG	NEG	NEG	NEG	NEG	NEG	NEG	NEG	1	1
334	2018	B	N	0		NEG	NEG	NEG	NEG	POS	NEG	POS	NEG	NEG	POS	NEG	NEG	NEG	NEG	NEG	3	3
337	2018	D	N	0		NEG	NEG	NEG	NEG	NEG	NEG	POS	NEG	NEG	NEG	NEG	NEG	NEG	NEG	NEG	1	1
338	2018	D	N	0		NEG	POS	NEG	NEG	POS	NEG	POS	NEG	NEG	NEG	NEG	NEG	NEG	NEG	NEG	3	3
339	2018	B	N	0		NEG	NEG	POS	NEG	POS	NEG	POS	NEG	NEG	NEG	NEG	NEG	NEG	NEG	NEG	3	3
340	2018	D	N	0		NEG	NEG	NEG	NEG	NEG	NEG	POS	NEG	NEG	NEG	NEG	NEG	NEG	NEG	NEG	1	1
341	2018	D	N	0		NEG	NEG	NEG	NEG	NEG	NEG	POS	NEG	NEG	NEG	NEG	NEG	NEG	NEG	NEG	1	1
342	2018	D	P	0		NEG	NEG	NEG	NEG	NEG	NEG	NEG	NEG	NEG	NEG	POS	NEG	NEG	NEG	NEG	1	0
343	2018	B	N	0		NEG	NEG	NEG	NEG	NEG	NEG	NEG	NEG	NEG	NEG	NEG	NEG	NEG	NEG	NEG	0	0
344	2018	D	N	0		NEG	NEG	NEG	NEG	NEG	NEG	POS	NEG	NEG	NEG	NEG	NEG	NEG	NEG	NEG	1	1
346	2018	D	N	0		NEG	NEG	NEG	NEG	NEG	NEG	POS	NEG	NEG	NEG	NEG	NEG	NEG	NEG	NEG	1	1
347	2018	D	N	0		NEG	NEG	NEG	NEG	NEG	NEG	POS	POS	NEG	NEG	NEG	NEG	NEG	NEG	NEG	2	2
348	2018	C	N	0		NEG	NEG	NEG	NEG	NEG	NEG	POS	POS	NEG	NEG	NEG	NEG	NEG	NEG	POS	3	3
352	2018	B	N	0		NEG	NEG	NEG	NEG	POS	NEG	POS	POS	NEG	NEG	NEG	NEG	NEG	NEG	NEG	3	3
356	2018	D	N	0		NEG	NEG	NEG	NEG	NEG	NEG	POS	NEG	NEG	NEG	NEG	NEG	NEG	NEG	NEG	1	1
357	2018	D	N	0		NEG	NEG	NEG	NEG	NEG	NEG	NEG	NEG	NEG	NEG	NEG	NEG	NEG	NEG	NEG	0	0
358	2018	C	N	0		NEG	NEG	NEG	NEG	POS	NEG	POS	NEG	NEG	POS	NEG	NEG	NEG	NEG	NEG	3	3
359	2018	B	N	0		NEG	NEG	NEG	NEG	POS	NEG	POS	NEG	NEG	POS	NEG	NEG	NEG	NEG	NEG	3	3
361	2018	B	N	0		NEG	NEG	NEG	NEG	NEG	NEG	POS	NEG	NEG	POS	NEG	NEG	NEG	NEG	NEG	2	2

## Sheet: Key
Key
Age group
A	<12 months
B	1-5 years
C	5-15 years
D	16+ years
